# Supplementary material for: Structural, Magnetic, and Magneto-Optical Properties of Thin Films of BaM Hexaferrite Grown by Laser Molecular Beam Epitaxy
Source: Materials (Basel). 2023 Jun 15;16(12):4417. doi: 10.3390/ma16124417 (PMC10302779; doi:10.3390/ma16124417)
Supplement: Supplementary file 1 [file materials-16-04417-s001.zip]

Archive with 1 entries (1 files):
- materials-2398115-supplementary.pdf
